# Supplementary material for: Effect of Dietary Chlorella vulgaris or Tetradesmus obliquus on Laying Performance and Intestinal Immune Cell Parameters
Source: Animals (Basel). 2023 May 9;13(10):1589. doi: 10.3390/ani13101589 (PMC10215890; doi:10.3390/ani13101589)
Supplement: Supplementary file 1 [file animals-13-01589-s001.zip]

Archive with 1 entries (1 files):
- animals-2273698-supplementary.pdf
